# Supplementary material for: Preparation of a Red−Emitting, Chitosan−Stabilized Copper Nanocluster Composite and Its Application as a Hydrogen Peroxide Detection Probe in the Analysis of Water Samples
Source: Biosensors (Basel). 2023 Mar 9;13(3):361. doi: 10.3390/bios13030361 (PMC10046763; doi:10.3390/bios13030361)
Supplement: Supplementary file 1 [file biosensors-13-00361-s001.zip]

Archive with 1 entries (1 files):
- biosensors-2209306-supplementary.pdf
